# Supplementary material for: Gene’s expression underpinning the divergent predictive value of [18F]F-fluorodeoxyglucose and prostate-specific membrane antigen positron emission tomography in primary prostate cancer: a bioinformatic and experimental study
Source: J Transl Med. 2023 Jan 4;21:3. doi: 10.1186/s12967-022-03846-1 (PMC9811737; doi:10.1186/s12967-022-03846-1)
Supplement: Supplementary file 1 — Additional file 1: Table S1. Glucose metabolism-related genes and FOLH1 interactors. Table S2. PARP2, SLC2A4, CTH and ALDO8 interactors downloaded from PINA [file 12967_2022_3846_MOESM1_ESM.xlsx]

## Sheet: Table S1
Additional file Table S1: Glucose metabolism-related genes and FOLH1 interactors
Uniprot AC	Gene name	Protein name	Group
P21399	ACO1	Cytoplasmic aconitate hydratase	glucose-related metabolism
Q99798	ACO2	Aconitate hydratase, mitochondrial	glucose-related metabolism
Q9NX46	ADPRS	ADP-ribose glycohydrolase ARH3	glucose-related metabolism
P04075	ALDOA	Fructose-bisphosphate aldolase A	glucose-related metabolism
P05062	ALDOB	Fructose-bisphosphate aldolase B	glucose-related metabolism
P09972	ALDOC	Fructose-bisphosphate aldolase C	glucose-related metabolism
P45381	ASPA	aspartoacylase	FOLH1 interactor
P07738	BPGM	Bisphosphoglycerate mutase	glucose-related metabolism
Q5BVD1	C3ORF52	TPA-induced transmembrane protein	FOLH1 interactor
O75390	CS	Citrate synthase, mitochondrial	glucose-related metabolism
P32929	CTH	Cystathionine gamma-lyase	FOLH1 interactor
Q9NR30	DDX21	Nucleolar RNA helicase 2	FOLH1 interactor
Q9Y315	DERA	Deoxyribose-phosphate aldolase	glucose-related metabolism
P10515	DLAT	dihydrolipoamide S-acetyltransferase	glucose-related metabolism
P09622	DLD	Dihydrolipoyl dehydrogenase, mitochondrial	glucose-related metabolism
P36957	DLST	Dihydrolipoyllysine-residue succinyltransferase component of 2-oxoglutarate dehydrogenase complex, mitochondrial	glucose-related metabolism
P06733	ENO1	Alpha-enolase	glucose-related metabolism
P09104	ENO2	Gamma-enolase	glucose-related metabolism
P13929	ENO3	Beta-enolase	glucose-related metabolism
A6NNW6	ENO4	enolase 4	glucose-related metabolism
P09467	FBP1	Fructose-1,6-bisphosphatase 1	glucose-related metabolism
O00757	FBP2	Fructose-1,6-bisphosphatase isozyme 2	glucose-related metabolism
P07954	FH	Fumarate hydratase, mitochondrial	glucose-related metabolism
P21333	FLNA	filamin A	FOLH1 interactor
Q04609	FOLH1	Glutamate carboxypeptidase 2	FOLH1 interactor
P35575	G6PC1	glucose-6-phosphatase catalytic subunit 1	glucose-related metabolism
Q9NQR9	G6PC2	glucose-6-phosphatase catalytic subunit 2	glucose-related metabolism
P11413	G6PD	Glucose-6-phosphate 1-dehydrogenase	glucose-related metabolism
P04406	GAPDH	Glyceraldehyde-3-phosphate dehydrogenase	glucose-related metabolism
O14556	GAPDHS	Glyceraldehyde-3-phosphate dehydrogenase, testis-specific	glucose-related metabolism
P17174	GOT1	Aspartate aminotransferase, cytoplasmic	glucose-related metabolism
P00505	GOT2	Aspartate aminotransferase, mitochondrial	glucose-related metabolism
P06744	GPI	Glucose-6-phosphate isomerase	glucose-related metabolism
O95479	H6PD	hexose-6-phosphate dehydrogenase/glucose 1-dehydrogenase	glucose-related metabolism
Q13547	HDAC1	Histone deacetylase 1	FOLH1 interactor
Q16665	HIF1A	Hypoxia-inducible factor 1-alpha	glucose-related metabolism
P19367	HK1	Hexokinase-1	glucose-related metabolism
P52789	HK2	Hexokinase-2	glucose-related metabolism
P52790	HK3	Hexokinase-3	glucose-related metabolism
P14866	HNRNPL	Heterogeneous nuclear ribonucleoprotein L	FOLH1 interactor
O75874	IDH1	Isocitrate dehydrogenase [NADP] cytoplasmic	glucose-related metabolism
P48735	IDH2	Isocitrate dehydrogenase [NADP], mitochondrial	glucose-related metabolism
P50213	IDH3A	Isocitrate dehydrogenase [NAD] subunit alpha, mitochondrial	glucose-related metabolism
O43837	IDH3B	Isocitrate dehydrogenase [NAD] subunit beta, mitochondrial	glucose-related metabolism
P51553	IDH3G	Isocitrate dehydrogenase [NAD] subunit gamma, mitochondrial	glucose-related metabolism
P07288	KLK3	kallikrein related peptidase 3	FOLH1 interactor
P00338	LDHA	L-lactate dehydrogenase A chain	glucose-related metabolism
Q6ZMR3	LDHAL6A	L-lactate dehydrogenase A-like 6A	glucose-related metabolism
Q9BYZ2	LDHAL6B	L-lactate dehydrogenase A-like 6B	glucose-related metabolism
P07195	LDHB	L-lactate dehydrogenase B chain	glucose-related metabolism
P07864	LDHC	L-lactate dehydrogenase C chain	glucose-related metabolism
Q9BQ69	MACROD1	ADP-ribose glycohydrolase MACROD1	glucose-related metabolism
P40925	MDH1	Malate dehydrogenase, cytoplasmic	glucose-related metabolism
P40926	MDH2	Malate dehydrogenase, mitochondrial	glucose-related metabolism
Q9Y5U8	MPC1	Mitochondrial pyruvate carrier 1	glucose-related metabolism
O95563	MPC2	Mitochondrial pyruvate carrier 2	glucose-related metabolism
Q13126	MTAP	S-methyl-5'-thioadenosine phosphorylase	FOLH1 interactor
Q8N9F0	NAT8L	N-acetyltransferase 8 like	FOLH1 interactor
P13591	NCAM1	neural cell adhesion molecule 1	glucose-related metabolism
Q9Y530	OARD1	ADP-ribose glycohydrolase OARD1	glucose-related metabolism
Q02218	OGDH	2-oxoglutarate dehydrogenase, mitochondrial	glucose-related metabolism
Q9ULD0	OGDHL	2-oxoglutarate dehydrogenase-like, mitochondrial	glucose-related metabolism
Q86W56	PARG	Poly	glucose-related metabolism
P09874	PARP1	Poly [ADP-ribose] polymerase 1	glucose-related metabolism
Q53GL7	PARP10	Protein mono-ADP-ribosyltransferase PARP10	glucose-related metabolism
Q460N5	PARP14	Protein mono-ADP-ribosyltransferase PARP14	glucose-related metabolism
Q9UGN5	PARP2	Poly [ADP-ribose] polymerase 2	glucose-related metabolism
Q8IXQ6	PARP9	Protein mono-ADP-ribosyltransferase PARP9	glucose-related metabolism
P35558	PCK1	Phosphoenolpyruvate carboxykinase, cytosolic [GTP]	glucose-related metabolism
P08559	PDHA1	Pyruvate dehydrogenase E1 component subunit alpha, somatic form, mitochondrial	glucose-related metabolism
P29803	PDHA2	Pyruvate dehydrogenase E1 component subunit alpha, testis-specific form, mitochondrial	glucose-related metabolism
P11177	PDHB	Pyruvate dehydrogenase E1 component subunit beta, mitochondrial	glucose-related metabolism
O00330	PDHX	Pyruvate dehydrogenase protein X component, mitochondrial	glucose-related metabolism
P17858	PFKL	ATP-dependent 6-phosphofructokinase, liver type	glucose-related metabolism
P08237	PFKM	ATP-dependent 6-phosphofructokinase, muscle type	glucose-related metabolism
Q01813	PFKP	ATP-dependent 6-phosphofructokinase, platelet type	glucose-related metabolism
P18669	PGAM1	Phosphoglycerate mutase 1	glucose-related metabolism
P15259	PGAM2	Phosphoglycerate mutase 2	glucose-related metabolism
Q8N0Y7	PGAM4	Probable phosphoglycerate mutase 4	glucose-related metabolism
P52209	PGD	6-phosphogluconate dehydrogenase, decarboxylating	glucose-related metabolism
P00558	PGK1	Phosphoglycerate kinase 1	glucose-related metabolism
P07205	PGK2	Phosphoglycerate kinase 2	glucose-related metabolism
O95336	PGLS	6-phosphogluconolactonase	glucose-related metabolism
P36871	PGM1	Phosphoglucomutase-1	glucose-related metabolism
Q96G03	PGM2	Phosphoglucomutase-2	glucose-related metabolism
P30613	PKLR	pyruvate kinase L/R	glucose-related metabolism
P14618	PKM	Pyruvate kinase PKM	glucose-related metabolism
P60891	PRPS1	Ribose-phosphate pyrophosphokinase 1	glucose-related metabolism
P21108	PRPS1L1	Ribose-phosphate pyrophosphokinase 3	glucose-related metabolism
P11908	PRPS2	Ribose-phosphate pyrophosphokinase 2	glucose-related metabolism
O43653	PSCA	Prostate stem cell antigen	FOLH1 interactor
P25786	PSMA1	Proteasome subunit alpha type-1	FOLH1 interactor
Q9H477	RBKS	Ribokinase	glucose-related metabolism
Q8IXN7	RIMKLA	N-acetylaspartylglutamate synthase A	FOLH1 interactor
Q9ULI2	RIMKLB	Beta-citrylglutamate synthase B	FOLH1 interactor
Q96AT9	RPE	Ribulose-phosphate 3-epimerase	glucose-related metabolism
Q2QD12	RPEL1	ribulose-5-phosphate-3-epimerase like 1	glucose-related metabolism
P49247	RPIA	Ribose-5-phosphate isomerase	glucose-related metabolism
P23396	RPS3	40S ribosomal protein S3	FOLH1 interactor
P31040	SDHA	Succinate dehydrogenase [ubiquinone] flavoprotein subunit, mitochondrial	glucose-related metabolism
P21912	SDHB	Succinate dehydrogenase [ubiquinone] iron-sulfur subunit, mitochondrial	glucose-related metabolism
Q99643	SDHC	Succinate dehydrogenase cytochrome b560 subunit, mitochondrial	glucose-related metabolism
O14521	SDHD	Succinate dehydrogenase [ubiquinone] cytochrome b small subunit, mitochondrial	glucose-related metabolism
P11166	SLC2A1	Solute carrier family 2, facilitated glucose transporter member 1	glucose-related metabolism
P11168	SLC2A2	solute carrier family 2 member 2	glucose-related metabolism
P11169	SLC2A3	solute carrier family 2 member 3	glucose-related metabolism
P14672	SLC2A4	Solute carrier family 2, facilitated glucose transporter member 4	glucose-related metabolism
O43826	SLC37A4	solute carrier family 37 member 4	glucose-related metabolism
P13866	SLC5A1	solute carrier family 5 member 1	glucose-related metabolism
P31639	SLC5A2	Sodium/glucose cotransporter 2	glucose-related metabolism
Q9NY91	SLC5A4	solute carrier family 5 member 4	glucose-related metabolism
Q92911	SLC5A5	solute carrier family 5 member 5	glucose-related metabolism
Q9P2R7	SUCLA2	Succinate--CoA ligase [ADP-forming] subunit beta, mitochondrial	glucose-related metabolism
P53597	SUCLG1	Succinate--CoA ligase [ADP/GDP-forming] subunit alpha, mitochondrial	glucose-related metabolism
Q96I99	SUCLG2	Succinate--CoA ligase [GDP-forming] subunit beta, mitochondrial	glucose-related metabolism
P37837	TALDO1	Transaldolase	glucose-related metabolism
P29401	TKT	Transketolase	glucose-related metabolism
P51854	TKTL1	transketolase like 1	glucose-related metabolism
Q9H0I9	TKTL2	Transketolase-like protein 2	glucose-related metabolism
P60174	TPI1	Triosephosphate isomerase	glucose-related metabolism
Q9UGJ1	TUBGCP4	Gamma-tubulin complex component 4	FOLH1 interactor
Q7Z2W4	ZC3HAV1	Zinc finger CCCH-type antiviral protein 1	glucose-related metabolism

## Sheet: Table S2
Additional file Table S2: PARP2, SLC2A4, CTH and ALDO8 interactors downloaded from PINA
Uniprot AC	Gene name	Protein name
P09622	DLD	Dihydrolipoyl dehydrogenase, mitochondrial
P09104	ENO2	Gamma-enolase
Q96AT9	RPE	Ribulose-phosphate 3-epimerase
P53396	ACLY	ATP-citrate synthase
P12814	ACTN1	Alpha-actinin-1
O43707	ACTN4	Alpha-actinin-4
P61204	ARF3	ADP-ribosylation factor 3
O43684	BUB3	Mitotic checkpoint protein BUB3
P35520	CBS	Cystathionine beta-synthase
P16070	CD44	CD44 antigen
P49450	CENPA	Histone H3-like centromeric protein A
Q9Y5P4	CERT1	Ceramide transfer protein
Q9BU40	CHRDL1	Chordin-like protein 1
O76075	DFFB	DNA fragmentation factor subunit beta
Q9BTC0	DIDO1	Death-inducer obliterator 1
Q5T7M9	DIPK1A	Divergent protein kinase domain 1A
Q9NZN4	EHD2	EH domain-containing protein 2
Q8IUD2	ERC1	ELKS/Rab6-interacting/CAST family member 1
Q8WVX9	FAR1	Fatty acyl-CoA reductase 1
Q00688	FKBP3	Peptidyl-prolyl cis-trans isomerase FKBP3
Q9BTV5	FSD1	Fibronectin type III and SPRY domain-containing protein 1
O60547	GMDS	GDP-mannose 4,6 dehydratase
P50148	GNAQ	Guanine nucleotide-binding protein G
P16104	H2AX	Histone H2AX
P0C0S5	H2AZ1	Histone H2A.Z
P84243	H3-3A	Histone H3.3
Q7Z4H7	HAUS6	HAUS augmin-like complex subunit 6
P05204	HMGN2	Non-histone chromosomal protein HMG-17
Q9NWY4	HPF1	Histone PARylation factor 1
Q8WYH8	ING5	Inhibitor of growth protein 5
O60662	KLHL41	Kelch-like protein 41
Q6UX01	LMBR1L	Protein LMBR1L
Q9P0M6	MACROH2A2	Core histone macro-H2A.2
Q14764	MVP	Major vault protein
Q86UY6	NAA40	N-alpha-acetyltransferase 40
Q5TEU4	NDUFAF5	Arginine-hydroxylase NDUFAF5, mitochondrial
P46459	NSF	Vesicle-fusing ATPase
P05165	PCCA	Propionyl-CoA carboxylase alpha chain, mitochondrial
Q7Z3G6	PRICKLE2	Prickle-like protein 2
P06454	PTMA	Prothymosin alpha [Cleaved into: Prothymosin alpha, N-terminally processed; Thymosin alpha-1]
Q9NTX7	RNF146	E3 ubiquitin-protein ligase RNF146
P15927	RPA2	Replication protein A 32 kDa subunit
P35244	RPA3	Replication protein A 14 kDa subunit
Q13156	RPA4	Replication protein A 30 kDa subunit
P18827	SDC1	Syndecan-1
O94979	SEC31A	Protein transport protein Sec31A
Q8N357	SLC35F6	Solute carrier family 35 member F6
Q8WU79	SMAP2	Stromal membrane-associated protein 2
Q8NEF9	SRFBP1	Serum response factor-binding protein 1
Q99469	STAC	SH3 and cysteine-rich domain-containing protein
Q01664	TFAP4	Transcription factor AP-4
Q9BXS4	TMEM59	Transmembrane protein 59
O43399	TPD52L2	Tumor protein D54
P63279	UBE2I	SUMO-conjugating enzyme UBC9
P61088	UBE2N	Ubiquitin-conjugating enzyme E2 N
Q96T88	UHRF1	E3 ubiquitin-protein ligase UHRF1
Q9H967	WDR76	WD repeat-containing protein 76
P18887	XRCC1	DNA repair protein XRCC1
